# Supplementary material for: Patient and Provider Perspectives About the Use of Patient-Generated Health Data During Pregnancy: Qualitative Exploratory Study
Source: JMIR Form Res. 2024 May 8;8:e52397. doi: 10.2196/52397 (PMC11112476; doi:10.2196/52397)
Supplement: Multimedia Appendix 3 [file formative_v8i1e52397_app3.xlsx]

## Sheet: Patient Coding Dictionary
Code Shorthand	Code	Description and Examples
Background	Personal background	Details about interviewee's personal background. E.g., Age, race, ethnicity, education, gestation/postpartum, site of care
Portal use	Patient portal use - general	Description of portal use and how the portal is accessed. "Yes, I've used MyChart." "I access the portal on my phone." Includes discussion of all portal function use: messages, appointments, test results, medications, and education. Includes outpatient and inpatient portal use. *Subcodes in rows 4-12
Portal use - access	Patient portal use - access	Descriptions about how people access the portal and where they access it. "I access MyChart through the app on my phone." "I use the portal at home."
Portal use - messages	Patient portal use - messages	Discussion of the use of the patient portal messaging feature. "I send my doctor a message when I have a question." *Also includes discussion of NOT using messages.
Portal use - appointments	Patient portal use - appointments	Discussion of using the patient portal to make appointments or check appointment times or to review notes from their appointments. "I like to check my appointment times on the portal." *Also includes discussion about NOT using the portal for appointments.
Portal use - test results	Pateint portal use - test results	Discussion about checking test results in the patient portal. "I check all my test results on the portal." *Also includes discussion about NOT using the portal to check test results.
Portal use - medications	Patient portal use - medications	Discussion about using the patient portal to check medications or request medication refills. "I could check on the portal when my medications changed." *Also includes discussion about NOT using the portal for medications.
Portal use - education	Patient portal use - education	Discussion about using the patient portal to access educational information or wanting more educational materials available on the portal. "It was great to read educational materials in the portal." *Also includes discussion about NOT using the portal for education.
Portal use - inpatient	Inpatient portal use	Discussion of the use of inpatient portals. "I used MyChart Bedside when I was in the hospital." *Text that lacks this code can be assumed to be about outpatient portal use.
Portal use - food	Ordering food	Using the patient portal to order food.
Portal use - no suggestions	No suggestions	Mention of having no suggestions about how to improve portal use or experience.
Portal training	Patient portal learning and training	Discussion about how patients learned to use the portal, if training was provided, if training woud be helpful. "I received a link and just figured it out on my own." "More training on the portal functions would be nice." *Includes discusssion of no training needed and discussion of suggestions on how to improve training.
Portal benefits	Benefits of using patient portals	Discussion about how patient portals were beneficial for managing health or healthcare. Any mention of portal use described as helpful or convenient. "My patient portal helped me remember when appointment were, so I never missed a clinic visit." Including lack of benefit: Did the portal help with your self-knowledge? "Not really." *Please double code with portal use-general.
Portal concerns	Concerns about using patient portals	Discussion about problems with using patient portals. Any discussion about issues using the portal. "I tried messaging through the portal, but I never heard back." *Please double code with portal use-general.
Portal suggestions	Patient portal suggestions	Suggestions for changes to or improvement of patient portals "I wish there was more educational information in MyChart related to pregnancy." "I wish they got back to my messages quicker." *Includes lack of suggestions - "No, I think it has everything I need."
Telehealth	Telehealth use	Experience with and opinions of telehealth visits. "I had a video visit after my birth." "I think being able to see my doctor virtually is so convenient." This includes benefits and concern with telehealth and how it is accessed (e.g., portal, phone, etc.). *Includes discussion about NOT using telehealth.
Health condition	General management of health conditions	Discussion of management of health conditions. Discussion of health conditions including blood pressure (preeclampsia), diabetes, anemia, etc. Care of incisions or post-op care from c-section. NOT discussion about pregnancy in general. *Subcodes in rows 19-25
Health condition - blood pressure	High blood pressure	Discussion about high blood pressure or preeclampsia. "I had to check my blood pressure everyday leading up to my birth."
Health condition - gestational diabetes	Gestational diabetes	Discussion about gestational diabetes. "I was diagnosed with gestational diabetes and had to email by blood sugars every week."
Health condition - miscarriage	Miscarriage/Stillborn	Discussion of a previous miscarriage, stillborn, or other pregnancy complications. "And unfortunately, I had a stillborn through the same clinic."
Health condition - anemia	Anemia or low iron	Discussion of low iron or anemia. "So my iron tanked during my pregnancy. So, I had to go in and get a lot of blood work done often to check on if I was anemic."
Health condition - mental health	Mental health conditions	Discussion about any mental health conditions or mental health in general. "I receive psychiatric care through Ohio State as well."
Health condition - other	Any other health condition	Discussion of any other health conditions (UTI, high risk, kidney stones, cholestasis). "I have some cholestasis issues currently."
Health condition - pre-gestational diabetes	Pre-gestational diabetes	Discussion about pre-gestational diabetes (type 1 or type 2 diabetes). "The doctor helped with my insulin dosing to manage my type 1 diabetes during my pregnancy."
PRO symptoms	Symptom reporting	Description of reporting symptoms at in-person clinic visits or between visits. Symptoms may include nauseau, pain, bleeding, headaches, dizziness, fetal movements, etc. Including "how am I feeling" in general. Also includes self-reported activities, like diet, exercise, and attending appointments. *This code should be double coded with the PRO-channel code that indicates how the PRO was collecte…
PRO symptoms - Fetal movement	Fetal movement	Description of the reporting of fetal movement.
PRO symptoms - Nausea	Nausea	Description of the reporting of nausea.
PRO symptoms - mental health	Anxiety, depression, stress	Description of the reporting of stress, anxiety, depression, and other mental health conditions.
PRO symptoms - fainting	Fainting, fatigue, dizziness	Description of the reporting of fainting, passing out, fatigue, dizziness.
PRO symptoms - other	Other symptoms	Description of the reporting of other symptoms, such as pain, bruising, headaches, itching, swelling, contractions, etc.
PRO symptoms - no	No symptoms questions	Description of not being being asked about symptoms or to report them.
PRO symptoms - Bleeding	Bleeding	Description of the reporting of bleeding.
PRO biometrics	Measurement reporting	Description of measurements taken at in-person clinic visits or reported between visits. Discussion of measurements such as blood pressure, blood sugar, weight, belly measurements, etc. *This also includes biometrics that are NOT patient-reported. For example, blood pressure measurements that are taken in the clinic. *This code should be double coded with the PRO-channel code that indicates how t…
PRO biometrics - blood pressure	Blood pressure	Description of the reporting or feedback regarding blood pressure measurements. "I kept track of my blood pressure and updated my doctor at our in-person visits."
PRO biometrics - blood sugar	Blood sugar	Description of the reporting or feedback regarding blood sugar measurements. "I emailed my blood sugar values every week."
PRO biometrics - growth	Growth measurements of mother or baby	Discussion of belly measurements, baby's heartbeat, height and weight of mother and/or baby, etc.
PRO biometrics - no	Not reporting biometrics	Discussion of NOT being asked or required to report measurements such as blood pressure and blood sugar.
PRO channel	Channel used for PROs	Discussion of the channels used to report PROs or provide feedback on PROs (e.g., email, text, patient portal, phone, in-person). *Subcodes in rows 40-46
PRO channel - in-person	In-person	Discussion of collection/feedback of PROs at in-person clinic visits. *Discussion of PRO reporting that lacks this code is presumed to be between visits.
PRO channel - portal	Portal	Discussion of collection/feedback of PROs through the patient portal. "I get feedback on my blood sugar levels as a portal message."
PRO channel - phone	Phone	Discussion of collection/feedback of PROs by phone. "If I have a concern to report, I'll just call the doctor's office."
PRO channel - email	Email	Discussion of collection/feedback of PROs by email. "I email my blood sugar values once a week."
PRO channel - text	Text	Discussion of collection/feedback of PROs by text. "I don't think I'd want to send a text to my doctor to report my symptoms."
PRO channel - no	No channel	Discussion of not being asked or required to report measurements such as blood pressure and blood sugar, therefore having no specified channel.
PRO channel - between visits, not specified	No specified channel when talking about between visit reporting	Discussion about between visit reporting, or how this makes them feel more involved in their healthcare, with no direct mention of a specific channel.
PRO frequency	PRO - frequency	Discussion of frequency of reporting PROs. "I report my blood sugar levels once a week." "I just let my doctor know about any problems on a 'as necessary' basis." "They measure my blood pressure every time I have a visit." NOT discussion of things happening along timeline of pregnancy (e.g., they used to ask a lot of symptoms at the beginning of pregnancy, but not at the end). This includes discu…
PRO influence	Influence of PROs	Discussion about the influence of PROs for patients. Positive, negative, or neutral opinions about the use of PROs. "I think it's great to report information to my doctor, I feel more involved in my care." "I'm not interested in reporting more information to my doctor." *Subcodes in rows 49-51
PRO influence - positive	Influence of PROs - positive	Discussion of the benefits of PROs, including use of PROs to inform care and engage patients in their healthcare. "I think they are great and they can help me manage my condition better."
PRO influence - neutral	Influence of PROs - neutral	Ambivalent response to PROs. "I think they are a good idea, but I like how things are now." "I don't think reporting anything else will make me feel more involved in my care."
PRO influence - negative	Influence of PROs - negative	Concerns or negative experience with PROs. "I think they are a waste of my time."
PRO suggestions	PRO suggestions	Suggestions for the improvement of PRO collection, or collection of new PROS. Discussion about how PRO reporting could be better. Discussion about the collection of new information. "I wish I could report my blood sugar in the portal instead of email them." "I wish they asked me more about the symptoms I was having due to my iron deficiency." Includes lack of suggestions "No, I think they asked m…
PRO suggestions - patient portal	PRO suggestions involving the patient portal	Suggestions to improve PRO collection through the use of the patient portal.
PRO suggestions - reminders	PRO suggestions involving reminders	Suggestions to improve PRO collection through the use of reminders for patients.
PRO suggestions - new health concerns	PRO suggestions involving new health concerns	Suggestions to improve PRO collection by collecting information about health concerns that are currently only collected at in-person appointments.
Chitchat	Chitchat	Dialogue not of interest to the study.
Z-hold	Z-hold	Interesting points that do not fall within the other codes. Other resources (e.g., buckeye baby, lamaze, COVID resources). Other providers (e.g., midwives outside OSU).

## Sheet: Provider Coding Dictionary
Code Shorthand	Code	Description and Examples
Background	Personal background	Details about interviewee's personal background (e.g., professional role, place of work, years of experience).
Portal use	Patient portal use - general	Description of portal use. "Most of my patients use the portal." "Patients send me questions through messages on the portal." Includes discussion of all portal function use: messages, appointments, test results, medications, and education. Includes outpatient and inpatient portal use. *Subcodes in rows 4-11
Portal use - access	Patient portal use - access	Descriptions about how people access the portal and where they access it. "Patients mostly access the portal on their phone."
Portal use - messages	Patient portal use - messages	Discussion of the use of the patient portal messaging feature, including reporting biometrics and symptoms. "My patients send me messages regarding concerns about nausea and bleeding."
Portal use - appointments	Patient portal use - appointments	Discussion of the use of the patient portal to make appointments. "My patients sometimes message me to reschecule appointments."
Portal use - test results	Patient portal use - test results	Discussion about checking test results in the patient portal. "We do release test results in the portal, so when I discuss results with the patients, they've sometimes already seen it on the portal."
Portal use - medications	Patient portal use - medications	Discussion about using the patient portal to manage medications. "Some patients use the portal to manage their medications. We can send messages to adjust their dosage."
Portal use - education	Patient portal use - education	Discussion about using the patient portal to access educational information. "We can share educational information through the portal, but I'm not sure we're doing a good job of that."
Portal use - inpatient	Inpatient portal use	Discussion about the use of the inpatient portal. "Our patients also use MyChart bedside when they are in the hospital for delivery." *Text that lacks this code can be assumed to be about outpatient portal use.
Portal use - amount	Portal use - amount	Discussion about the amount of patients that use the portal. "But outpatient, in my particular practice, probably 60% will use MyChart."
Portal training	Patient portal training	Description about training received to use patient portals. "Fellows have an annual review course for portal training." "Patients get information about how to sign up for the portal, but not much training on how to use it." This code contains discussion of both provider and patient training. *Subcodes in rows 13-14
Portal training - provider	Patient portal training - provider	Description of training received by providers to use patient portals. "Fellows have an annual review course for portal training."
Portal training - patient	Patient portal training - patient	Description of training received by patients to use patient portals. "Patients get information about how to sign up for the portal, but not much training on how to use it."
Portal benefits	Benefits of using patient portals	Discussion about how patient portals are beneficial to patients or providers. Any mention of portal use described as meaningful, helpful, or convenient. These are participant perspectives of benefits, not benefits we infer. "The portal helps patients engage in their care and be a part of the process."
Portal concerns	Concerns about using patient portals	Discussion about problems with using patient portals. Any discussion about issues using the portal. "Once you respond to a message, it disappears. So unless you know where to find it, there isn't continuity of information then."
Portal suggestions	Patient portal suggestions	Suggestions for changes to or improvement of patient portals. "We could do a better job of providing educational materials through the portal."
Health condition	General management of health conditions	Discussion of management of health conditions. Discussion of health conditions including high blood pressure (preeclampsia), diabetes, anemia, mental health, fetal health, substance use, etc. Includes issues of medication adherence related to health conditions. *Subcodes in rows 19-25
Health condition - blood pressure	High blood pressure	Discussion about high blood pressure or preeclampsia. "Our patients at risk of developing preeclampsia keep logs of their blood pressure values."
Health condition - gestational diabetes	Gestational diabetes	Discussion about gestational diabetes. "Our patients with gestational diabetes send us their blood sugar logs every week."
Health condition - pre-gestational diabetes	Pre-gestational diabetes	Discussion about pre-gestational diabetes (type 1 or type 2 diabetes). "Our patients with pre-gestational diabetes send us their blood sugar logs every week. We send them a message to help adjust their medication based on those values."
Health condition - mental health	Mental health	Discussion about mental health. "Evaluating mood and depression is especially important for our postpartum patients."
Health condition - substance use	Substance use	Discussion about substance use. "It is useful to know about a patient's cravings or withdrawal symptoms, so that we can adjust their suboxone dosage."
Health condition - diabetes general	Unspecified diabetes	Discussion about diabetes without specification of whether it is gestational or pre-gestational; includes general discussion of a1c, insulin, etc.
Health condition - other	Other conditions	Discussion about other health conditions (anemia, heart disease, etc.).
PRO symptoms	Symptom reporting	Description of reporting symptoms at in-person clinic visits or between visits. Symptoms may include nausea, pain, bleeding, headaches, dizziness, fetal movements, etc. *Subcodes in rows 27-32
PRO symptoms - fetal movement	PRO - Fetal movement	Description of the reporting of fetal movement. "I ask my patients to log their fetal movement to get an idea of what is the normal baseline for their baby."
PRO symptoms - nausea	PRO - Nausea	Description of the reporting of nausea. "My patients will message me about questions regarding their nausea."
PRO symptoms - bleeding	PRO - Bleeding	Description of the reporting of bleeding. "My patients will message me about questions regarding bleeding."
PRO symptoms - mental health	PRO - mental health	Description of the reporting of mental health/depression. "Our patients fill out the Edinburgh Depression scale during and after their pregnancy."
PRO symptoms - headache	PRO - headache	Description of the reporting of headaches.
PRO symptoms - general	PRO - general	Description of the reporting of symptoms, in general (postpartum symptoms, symptom monitoring, etc).
PRO biometrics	Measurement reporting	Description of measurements taken at in-person clinic visits or reported between visits. Discussion of measurements such as blood pressure, blood sugar, weight, belly measurements, etc. This also includes biometrics that are NOT patient-reported. For example, blood pressure measurements that are taken in the clinic. *Subcodes in rows 34-35
PRO biometrics - blood pressure	Blood pressure	Description of the reporting or feedback regarding blood pressure measurements. "We have our patients log their blood pressure at home and bring those values to their clinic visits."
PRO biometrics - blood sugar	Blood sugar	Description of the reporting or feedback regarding blood sugar measurements. "Our diabetic patients email their blood sugar values to use once a week."
PRO channel	Channel used for PROs	Discussion of the channels used to report PROs or provide feedback on PROs (e.g., email, text, patient portal, phone, in-person). *Subcodes in rows 37-43
PRO channel - in-person	In-person	Discussion of collection/feedback of PROs at in-person clinic visits. "Patients bring their blood pressure logs to their clinic visits."
PRO channel - portal	Portal	Discussion of collection/feedback of PROs through the patient portal. "We give feedback on changes to medication based on their blood sugar values through a portal message."
PRO channel - phone	Phone	Discussion of collection/feedback of PROs by phone. "We tell our patients, if they notice their symptoms changing to call us."
PRO channel - email	Email	Discussion of collection/feedback of PROs by email. "Some of our patients email their blood sugar levels instead of faxing them or sending them through the portal."
PRO channel - text	Text	Discussion of collection/feedback of PROs by text.
PRO channel - between visits, not specified	No specified channel when talking about between visit reporting	Discussion about between visit reporting with no direct mention of a specific channel.
PRO channel - fax	Fax	Discussion of collection/feedback of PROs through fax.
PRO frequency	PRO - frequency	Discussion of frequency of reporting PROs. "Diabetic patients report their blood sugar levels once a week." NOT discussion of things happening along the timeline of pregnancy.
PRO Workflow	PRO - workflow	Discussion of provider responsibilities in responding to patients and/or PROs and the use of PROs in practice. "A nurse handles all the blood sugar values that patients send us." "We use the blood sugar values to make changes to patients' medications." *This is an example of a double code with PRO benefits "I don't foresee using PROs in my work."
PRO benefits	PRO benefits	Benefits to using PROs for improving patient care. Benefits to patients or providers. E.g., informing patient care, engaging patients in their care.
PRO challenges	PRO challenges	Issues and problems associated with collection of PROS from patients and providers using them to make decisions (e.g., challenges of collection, use, consequences). e.g., PROs will result in too much data that will not be useful to do anything. *Subcodes in rows 48-50
PRO challenges - patients	Challenges that consider the patient role in reporting PROs	Considerations for the patients role in reporting PRO, including how to ask patients for information when collecting PROs.
PRO challenges - providers	Challenges that consider the provider role in collecting, viewing, and using PROs	Considerations for the provider role in collecting, viewing, and using PROs, including how data is presented and who reviews/acts on the data.
PRO challenges - consequences	Challenges that consider unintended consequences of collecting PROs	Considerations for other consequences of collecting PROs, including concern for emergencies and increased patient care load.
PRO suggestions	PRO suggestions	Suggestions for the improvement of PRO collection, or collection of new PROs. Discussion about how PRO reporting could be better. Discussion about the collection of new information. "It could be helpful for patients to report their weight that they measure at home. Especially as we move toward less visits during the COVID pandemic." *Subcodes in rows 52-54
PRO suggestions - reminders	PRO suggestions involving reminders	Suggestions to improve PRO collection through the use of reminders for patients.
PRO suggestions - symptoms	PRO suggestions involving symptoms	Suggestions to improve PRO collection by collecting symptom information (in addition to physiologic measurements).
PRO suggestions - new health concerns	PRO suggestions involving new health concerns	Suggestions to improve PRO collection by collecting information about health concerns that are currently only collected at in-person appointments.
Chitchat	Chitchat	Dialogue not of interest to the study.
Z-hold	Z-hold	Interesting points that do not fall within the other codes.
